# Supplementary material for: Synthesis and Antibacterial Activity Evaluation of Biphenyl and Dibenzofuran Derivatives as Potential Antimicrobial Agents against Antibiotic-Resistant Bacteria
Source: Curr Issues Mol Biol. 2022 Sep 7;44(9):4087–99. doi: 10.3390/cimb44090280 (PMC9497828; doi:10.3390/cimb44090280)
Supplement: Supplementary file 1 [file cimb-44-00280-s001.zip]

Archive with 1 entries (1 files):
- cimb-1879580-supplementary.pdf
